# Supplementary material for: Spatiotemporal historical datasets at micro-level for geocoded individuals in five Swedish parishes, 1813–1914
Source: Sci Data. 2017 Apr 11;4:170046. doi: 10.1038/sdata.2017.46 (PMC5387924; doi:10.1038/sdata.2017.46)
Supplement: Supplementary file 1 [file sdata201746-isa1.zip]

Archive with 3 entries (3 files):
- i_Investigation.txt
- s_study_Hedefalk.txt
- a_assay_Hedefalk.txt
