# Supplementary material for: Spatiotemporal historical datasets at micro-level for geocoded individuals in five Swedish parishes, 1813–1914
Source: Sci Data. 2017 Apr 11;4:170046. doi: 10.1038/sdata.2017.46 (PMC5387924; doi:10.1038/sdata.2017.46)
Supplement: Supplementary file 1 [file sdata201746-isa1.zip › i_Investigation.txt]

# Investigation File generated for Scientific Data with Investigation File Authoring Tool version 0.1.0 on 14/03/2017 - This metadata file is CC0
ONTOLOGY SOURCE REFERENCE
Term Source Name	SIO	GAZ	ERO	OBI	ENVO	NCIT
Term Source File	http://data.bioontology.org/ontologies/SIO	http://data.bioontology.org/ontologies/GAZ	http://data.bioontology.org/ontologies/ERO	http://data.bioontology.org/ontologies/OBI	http://data.bioontology.org/ontologies/ENVO	http://data.bioontology.org/ontologies/NCIT
Term Source Version	1.36.0	$Revision: 1.512 $	2013-08-02	2014-08-18	releases/2014-09-16	16.05e
Term Source Description	Semanticscience Integrated Ontology	Gazetteer	Eagle-I Research Resource Ontology	Ontology for Biomedical Investigations	Environment Ontology	National Cancer Institute Thesaurus
INVESTIGATION
Investigation Identifier
Investigation Title
Investigation Description
Investigation Submission Date
Investigation Public Release Date
INVESTIGATION PUBLICATIONS
Investigation PubMed ID
Investigation Publication DOI
Investigation Publication Author List
Investigation Publication Title
Investigation Publication Status
Investigation Publication Status Term Accession Number
Investigation Publication Status Term Source REF
INVESTIGATION CONTACTS
Investigation Person Last Name
Investigation Person Mid Initials
Investigation Person First Name
Investigation Person Address
Investigation Person Phone
Investigation Person Fax
Investigation Person Email
Investigation Person Affiliation
Investigation Person Roles
Investigation Person Roles Term Accession Number
Investigation Person Roles Term Source REF
STUDY
Study Identifier	10.1038/sdata.2017.46
Study Title	Spatiotemporal historical datasets at micro-level for geocoded individuals in five Swedish parishes, 1813–1914
Study Submission Date	14/10/2016
Study Public Release Date	11/04/2017
Study Description	http://www.nature.com/articles/sdata201746#abstract
Study File Name	s_study_Hedefalk.txt
Comment[Subject Keywords]	/;//;//
Comment[Manuscript Licence]	CC BY-4.0
Comment[Experimental Metadata Licence]	CC0
Comment[Supplementary Information File Name]	
Comment[Supplementary Information File Type]	x-zip-compressed
Comment[Supplementary Information File URL]	http://www.nature.com/articles/sdata201746#supplementary-information
Comment[Data Repository]	Harvard Dataverse
Comment[Data Record Accession]	doi:10.7910/DVN/Z0AHAL
Comment[Data Record URI]	http://dx.doi.org/10.7910/DVN/Z0AHAL
STUDY DESIGN DESCRIPTORS
Study Design Type	data integration objective	observation design
Study Design Type Term Accession Number	ERO:0100092	OBI:0300311
Study Design Type Term Source REF	ERO	OBI
STUDY PUBLICATIONS
Study PubMed ID
Study Publication DOI
Study Publication Author List
Study Publication Title
Study Publication Status
Study Publication Status Term Accession Number
Study Publication Status Term Source REF
STUDY FACTORS
Study Factor Name	digitized object	time period range
Study Factor Type	geographic feature	Period
Study Factor Type Term Accession Number	ENVO:00000000	NCIT:C25616
Study Factor Type Term Source REF	ENVO	NCIT
STUDY ASSAYS
Study Assay Measurement Type	Geographic Area Level Statistic
Study Assay Measurement Type Term Accession Number	NCIT:C53185
Study Assay Measurement Type Term Source REF	NCIT
Study Assay Technology Type	digital curation
Study Assay Technology Type Term Accession Number	OBI:0302914
Study Assay Technology Type Term Source REF	OBI
Study Assay Technology Platform	""
Study Assay File Name	a_assay_Hedefalk.txt
STUDY PROTOCOLS
Study Protocol Name	Data sources	Georeferencing and digitizing historical maps	Creating object-lifeline representation of the property units and geocoding individuals
Study Protocol Type	selection	digital curation	data transformation
Study Protocol Type Term Accession Number	OBI:0001928	OBI:0302914	OBI:0200000
Study Protocol Type Term Source REF	OBI	OBI	OBI
Study Protocol Description			
Study Protocol URI	""	""	""
Study Protocol Version			
Study Protocol Parameters Name	""	""	""
Study Protocol Parameters Name Term Accession Number	""	""	""
Study Protocol Parameters Name Term Source REF	""	""	""
Study Protocol Components Name	""	""	""
Study Protocol Components Type	""	""	""
Study Protocol Components Type Term Accession Number	""	""	""
Study Protocol Components Type Term Source REF	""	""	""
STUDY CONTACTS
Study Person Last Name	Hedefalk	Svensson	Harrie
Study Person First Name	Finn	Patrick	Lars
Study Person Mid Initials			
Study Person Email	finnhedefalk@gmail.com	""	""
Study Person Phone			
Study Person Fax			
Study Person Address			
Study Person Affiliation	Department of Physical Geography and Ecosystem Science, Lund University, SE-220 07 Lund, Sweden	Centre for Economic Demography and Department of Economic History, Lund University, SE-223 62 Lund, Sweden	Department of Physical Geography and Ecosystem Science, Lund University, SE-220 07 Lund, Sweden
Study Person Roles			
Study Person Roles Term Accession Number			
Study Person Roles Term Source REF			
Comment[Study Person ORCID]	0000-0002-8118-2517		
Comment[Funder]			
Comment[FundRef ID]			
Comment[Funder Term Source REF]			
Comment[Grant Identifier]			
