# Supplementary material for: Spatiotemporal historical datasets at micro-level for geocoded individuals in five Swedish parishes, 1813–1914
Source: Sci Data. 2017 Apr 11;4:170046. doi: 10.1038/sdata.2017.46 (PMC5387924; doi:10.1038/sdata.2017.46)
Supplement: Supplementary file 1 [file sdata201746-isa1.zip › s_study_Hedefalk.txt]

Source Name	Material Type	Term Source REF	Term Accession Number	Characteristics[geographical location]	Term Source REF	Term Accession Number	Characteristics[environment type]	Term Source REF	Term Accession Number	Protocol REF	Comment[map series]	Comment[number of documents]	Comment[scale]	Sample Name	Factor Value[digitized object]	Factor Value[time period range]
Lantmateriet_Swedish mapping, cadastral, and land registration authority	map	SIO	SIO:000906	Sweden	GAZ	GAZ:00002729	human dwelling	ENVO	ENVO:01000744	Data sources	Land Survey Maps	39	1:4,000-1:8,000	LSM_property	property units	1757/1863
Lantmateriet_Swedish mapping, cadastral, and land registration authority	map	SIO	SIO:000906	Sweden	GAZ	GAZ:00002729	building	ENVO	ENVO:00000073	Data sources	Land Survey Maps	39	1:4,000-1:8,000	LSM_building	buildings	1757/1863
Lantmateriet_Swedish mapping, cadastral, and land registration authority	map	SIO	SIO:000906	Sweden	GAZ	GAZ:00002729	wetland	ENVO	ENVO:00000043	Data sources	Land Survey Maps	39	1:4,000-1:8,000	LSM_wetland	wetlands	2007/2015
Lantmateriet_Swedish mapping, cadastral, and land registration authority	map	SIO	SIO:000906	Sweden	GAZ	GAZ:00002729	road	ENVO	ENVO:00000064	Data sources	Military Topographical Survey Maps	11	1:20,000	MTSM_road	roads	1812/1820
Lantmateriet_Swedish mapping, cadastral, and land registration authority	map	SIO	SIO:000906	Sweden	GAZ	GAZ:00002729	building	ENVO	ENVO:00000073	Data sources	Military Topographical Survey Maps	11	1:20,000	MTSM_building	buildings	1812/1820
Lantmateriet_Swedish mapping, cadastral, and land registration authority	map	SIO	SIO:000906	Sweden	GAZ	GAZ:00002729	stream	ENVO	ENVO:00000023	Data sources	Military Topographical Survey Maps	11	1:20,000	MTSM_stream	streams	1812/1820
Lantmateriet_Swedish mapping, cadastral, and land registration authority	map	SIO	SIO:000906	Sweden	GAZ	GAZ:00002729	wetland	ENVO	ENVO:00000043	Data sources	Military Topographical Survey Maps	11	1:20,000	MTSM_wetland	wetlands	1812/1820
Lantmateriet_Swedish mapping, cadastral, and land registration authority	map	SIO	SIO:000906	Sweden	GAZ	GAZ:00002729	lake	ENVO	ENVO:00000020	Data sources	Military Topographical Survey Maps	11	1:20,000	MTSM_lake	lakes	1812/1820
Lantmateriet_Swedish mapping, cadastral, and land registration authority	map	SIO	SIO:000906	Sweden	GAZ	GAZ:00002729	road	ENVO	ENVO:00000064	Data sources	Topographic Maps	2	1:100,000	TM_road	roads	1860/1865
Lantmateriet_Swedish mapping, cadastral, and land registration authority	map	SIO	SIO:000906	Sweden	GAZ	GAZ:00002729	building	ENVO	ENVO:00000073	Data sources	Topographic Maps	2	1:100,000	TM_building	buildings	1860/1865
Lantmateriet_Swedish mapping, cadastral, and land registration authority	map	SIO	SIO:000906	Sweden	GAZ	GAZ:00002729	human dwelling	ENVO	ENVO:01000744	Data sources	Economic Maps	7	1:20,000	EM_property	property units	1910/1915
Lantmateriet_Swedish mapping, cadastral, and land registration authority	map	SIO	SIO:000906	Sweden	GAZ	GAZ:00002729	building	ENVO	ENVO:00000073	Data sources	Economic Maps	7	1:20,000	EM_building	buildings	1910/1915
Lantmateriet_Swedish mapping, cadastral, and land registration authority	map	SIO	SIO:000906	Sweden	GAZ	GAZ:00002729	road	ENVO	ENVO:00000064	Data sources	Economic Maps	7	1:20,000	EM_road	roads	1910/1915
Lantmateriet_Swedish mapping, cadastral, and land registration authority	map	SIO	SIO:000906	Sweden	GAZ	GAZ:00002729	railway	ENVO	ENVO:00000065	Data sources	Economic Maps	7	1:20,000	EM_railway	railroads	1910/1915
Lantmateriet_Swedish mapping, cadastral, and land registration authority	map	SIO	SIO:000906	Sweden	GAZ	GAZ:00002729	human dwelling	ENVO	ENVO:01000744	Data sources	Cadastral Dossiers	~50	1:1,000-1:8,000	CD_property	property units	1757/1914
