# Supplementary material for: Spatiotemporal historical datasets at micro-level for geocoded individuals in five Swedish parishes, 1813–1914
Source: Sci Data. 2017 Apr 11;4:170046. doi: 10.1038/sdata.2017.46 (PMC5387924; doi:10.1038/sdata.2017.46)
Supplement: Supplementary file 1 [file sdata201746-isa1.zip › a_assay_Hedefalk.txt]

Sample Name	Protocol REF	Protocol REF	Assay Name	Raw Data File	Comment[Data Repository]	Comment[Data Record Accession]	Comment[Data Record URI]	Factor Value[digitized object]	Factor Value[time period range]
LSM_property	Georeferencing and digitizing historical maps	Creating object-lifeline representation of the property units and geocoding individuals	LSM_property	property_units_SEDD.zip	Harvard Dataverse	doi:10.7910/DVN/Z0AHAL	http://dx.doi.org/10.7910/DVN/Z0AHAL	property units	1757/1863
LSM_building	Georeferencing and digitizing historical maps	Creating object-lifeline representation of the property units and geocoding individuals	LSM_building	Buildings_polygons.zip	Harvard Dataverse	doi:10.7910/DVN/Z0AHAL	http://dx.doi.org/10.7910/DVN/Z0AHAL	buildings	1757/1863
LSM_wetland	Georeferencing and digitizing historical maps	Creating object-lifeline representation of the property units and geocoding individuals	LSM_wetland	Wetlands.zip	Harvard Dataverse	doi:10.7910/DVN/Z0AHAL	http://dx.doi.org/10.7910/DVN/Z0AHAL	wetlands	2007/2015
MTSM_road	Georeferencing and digitizing historical maps	Creating object-lifeline representation of the property units and geocoding individuals	MTSM_road	Roads.zip	Harvard Dataverse	doi:10.7910/DVN/Z0AHAL	http://dx.doi.org/10.7910/DVN/Z0AHAL	roads	1812/1820
MTSM_building	Georeferencing and digitizing historical maps	Creating object-lifeline representation of the property units and geocoding individuals	MTSM_building	Buildings_polygons.zip	Harvard Dataverse	doi:10.7910/DVN/Z0AHAL	http://dx.doi.org/10.7910/DVN/Z0AHAL	buildings	1812/1820
MTSM_stream	Georeferencing and digitizing historical maps	Creating object-lifeline representation of the property units and geocoding individuals	MTSM_stream	Streams.zip	Harvard Dataverse	doi:10.7910/DVN/Z0AHAL	http://dx.doi.org/10.7910/DVN/Z0AHAL	streams	1812/1820
MTSM_wetland	Georeferencing and digitizing historical maps	Creating object-lifeline representation of the property units and geocoding individuals	MTSM_wetland	Wetlands.zip	Harvard Dataverse	doi:10.7910/DVN/Z0AHAL	http://dx.doi.org/10.7910/DVN/Z0AHAL	wetlands	1812/1820
MTSM_lake	Georeferencing and digitizing historical maps	Creating object-lifeline representation of the property units and geocoding individuals	MTSM_lake	Lakes.zip	Harvard Dataverse	doi:10.7910/DVN/Z0AHAL	http://dx.doi.org/10.7910/DVN/Z0AHAL	lakes	1812/1820
TM_road	Georeferencing and digitizing historical maps	Creating object-lifeline representation of the property units and geocoding individuals	TM_road	Roads.zip	Harvard Dataverse	doi:10.7910/DVN/Z0AHAL	http://dx.doi.org/10.7910/DVN/Z0AHAL	roads	1860/1865
TM_building	Georeferencing and digitizing historical maps	Creating object-lifeline representation of the property units and geocoding individuals	TM_building	Buildings_points.zip	Harvard Dataverse	doi:10.7910/DVN/Z0AHAL	http://dx.doi.org/10.7910/DVN/Z0AHAL	buildings	1860/1865
EM_property	Georeferencing and digitizing historical maps	Creating object-lifeline representation of the property units and geocoding individuals	EM_property	property_units_SEDD.zip	Harvard Dataverse	doi:10.7910/DVN/Z0AHAL	http://dx.doi.org/10.7910/DVN/Z0AHAL	property units	1910/1915
EM_building	Georeferencing and digitizing historical maps	Creating object-lifeline representation of the property units and geocoding individuals	EM_building	Buildings_points.zip	Harvard Dataverse	doi:10.7910/DVN/Z0AHAL	http://dx.doi.org/10.7910/DVN/Z0AHAL	buildings	1910/1915
EM_road	Georeferencing and digitizing historical maps	Creating object-lifeline representation of the property units and geocoding individuals	EM_road	Roads.zip	Harvard Dataverse	doi:10.7910/DVN/Z0AHAL	http://dx.doi.org/10.7910/DVN/Z0AHAL	roads	1910/1915
EM_railway	Georeferencing and digitizing historical maps	Creating object-lifeline representation of the property units and geocoding individuals	EM_railway	Railroads.zip	Harvard Dataverse	doi:10.7910/DVN/Z0AHAL	http://dx.doi.org/10.7910/DVN/Z0AHAL	railroads	1910/1915
CD_property	Georeferencing and digitizing historical maps	Creating object-lifeline representation of the property units and geocoding individuals	CD_property	property_units_SEDD.zip	Harvard Dataverse	doi:10.7910/DVN/Z0AHAL	http://dx.doi.org/10.7910/DVN/Z0AHAL	property units	1757/1914
